# Supplementary material for: Putative Signals of Generalist Plant Species Adaptation to Local Pollinator Communities and Abiotic Factors
Source: Mol Biol Evol. 2023 Feb 16;40(3):msad036. doi: 10.1093/molbev/msad036 (PMC10015620; doi:10.1093/molbev/msad036)
Supplement: msad036_Supplementary_Data [file msad036_supplementary_data.zip]

Archive with 2 entries (2 files):
- SI_TableS8_Candidate_Genes.xlsx
- SI_Frachon_et_al_MBE.pdf
